# Supplementary material for: Carbohydrate-Binding Mechanism of the Coagulant Lectin from Moringa oleifera Seeds (cMoL) Is Related to the Dimeric Protein Structure
Source: Molecules. 2024 Sep 29;29(19):4615. doi: 10.3390/molecules29194615 (PMC11477877; doi:10.3390/molecules29194615)
Supplement: Supplementary file 1 [file molecules-29-04615-s001.zip]

Archive with 1 entries (1 files):
- molecules-3081915-supplementary.pdf
